# Supplementary material for: Isocitrate Dehydrogenase Alpha-1 Modulates Lifespan and Oxidative Stress Tolerance in Caenorhabditis elegans
Source: Int J Mol Sci. 2022 Dec 29;24(1):612. doi: 10.3390/ijms24010612 (PMC9820670; doi:10.3390/ijms24010612)
Supplement: Supplementary file 1 [file ijms-24-00612-s001.zip]

Archive with 1 entries (1 files):
- ijms-2033854-supplementary.pdf
